# Supplementary material for: Novel Antibiotic Resistance Genes Identified by Functional Gene Library Screening in Stenotrophomonas maltophilia and Chryseobacterium spp. Bacteria of Soil Origin
Source: Int J Mol Sci. 2023 Mar 23;24(7):6037. doi: 10.3390/ijms24076037 (PMC10094639; doi:10.3390/ijms24076037)
Supplement: Supplementary file 1 [file ijms-24-06037-s001.zip]

Archive with 6 entries (6 files):
- Supp Figure S1 Proteins purification.pdf
- Supp Figure S2 IND alignment.pdf
- Supp Figure S3 MBL Phylogenetic Tree.pdf
- Supp Table S1 MIC of isolates.xlsx
- Supp Table S2 Primers.pdf
- Supp Table S3 strains and plasmids.pdf
