# Supplementary material for: Novel Antibiotic Resistance Genes Identified by Functional Gene Library Screening in Stenotrophomonas maltophilia and Chryseobacterium spp. Bacteria of Soil Origin
Source: Int J Mol Sci. 2023 Mar 23;24(7):6037. doi: 10.3390/ijms24076037 (PMC10094639; doi:10.3390/ijms24076037)
Supplement: Supplementary file 1 [file ijms-24-06037-s001.zip › Supp Table S1 MIC of isolates.xlsx]

## Sheet: Sheet1
Table S1. Antibiotic resistance of Stenotrophomonas maltophilia and Chryseobacterium sp. isolated from farming soils. Antimicrobial susceptibility testing was performed on selected isolates by broth micro-dilution method suing Sensititre® plates and the ARIS 2X automated system (Thermo Scientific, USA). Interpretation of results was carried-out using manufacturers software (SWIN®). The minimum in…
			β-lactam class																Aminoglycoside class			Quinolone class		Other
Soil origin (farming)	Isolate No.	Genus/species	Piperacillin	Piperacillin/Tazobactam	Ticarcillin/Clavulanic Acid	Ampcilllin	Ampicillin/Sulbactam	Cefazolin	Cefotetan Na	Cefuroxime	Cefoxitin	Ceftazidime	Ceftriaxone	Cefpodoxime	Cefepime	Imipenem	Meropenem	Aztreonam	Gentamicin	Tobramycin	Amikacin	Ciprofloxacin	Gatifloxacin IV	Trimethoprim/Sulfamethoxazole	Nitrofurantoin
Conventional winter wheat	2-1-3	S. maltophilia	64	≤16	≤16	16	≤4	32	4	32	32	4	32	16	≤4	16	≤1	16	≤2	≤4	≤8	1	≤1	4	128
	2-4-11	S. maltophilia	≤16	≤16	≤16	≤4	8	>32	≤8	>32	32	2	32	>16	≤4	>16	2	≤8	≤2	≤4	16	1	≤1	≤0.5	>128
	2-8-21	S. maltophilia	≤16	≤16	≤16	≤4	≤4	>32	≤8	>32	32	2	32	>16	≤4	>16	2	≤8	8	8	32	≤0.5	≤1	≤0.5	>128
	2-9-23	S. maltophilia	≤16	≤16	≤16	≤4	8	>32	≤8	>32	32	2	32	>16	≤4	>16	2	≤8	4	≤4	16	1	≤1	≤0.5	>128
	2-12-28	S. maltophilia	32	32	≤16	>32	>32	>32	≤8	>32	>32	8	>64	>16	>32	>16	>8	32	≤2	≤4	≤8	2	≤1	≤0.5	>128
	2-12-31	S. maltophilia	32	32	≤16	>32	>32	>32	≤8	>32	>32	4	>64	>16	16	>16	>8	16	4	≤4	32	2	≤1	2	>128
	2-2-6	Chryseobacterium sp.	32	≤16	>64	>32	>32	>32	>32	>32	>32	2	>64	>16	≤4	8	>8	>32	4	>8	≤8	≤0.5	≤1	2	64
	2-4-10	Chryseobacterium sp.	≤16	128	>64	>32	>32	>32	>32	>32	32	4	64	>16	≤4	≤2	>8	>32	≤2	>8	≤8	1	≤1	≤0.5	32
	2-6-15	Chryseobacterium sp.	128	>128	>64	>32	>32	>32	>32	>32	16	4	>64	>16	≤4	≤2	>8	>32	16	>8	32	1	≤1	≤0.5	32
	2-8-20	Chryseobacterium sp.	≤16	≤16	>64	>32	>32	>32	>32	>32	32	2	64	>16	≤4	4	>8	>32	4	>8	≤8	1	≤1	2	32
Organic rapeseed	3-7-14	C. aahli	32	≤16	64	32	32	32	32	32	32	8	64	16	8	16	8	32	≤2	8	32	2	≤1	≤0.5	128
	3-7-16	C. soldanellicola	≤16	≤16	≤16	32	16	32	32	32	8	≤1	4	4	≤4	4	2	32	8	8	32	≤0.5	≤1	≤0.5	64
	3-12-27	C. aahli	≤16	≤16	64	32	32	32	32	32	32	4	64	16	≤4	16	8	32	≤2	8	≤8	≤0.5	≤1	≤0.5	64
Conventional rapeseed	4-6-16	C. soldanellicola	≤16	≤16	≤16	16	8	>32	>32	32	16	≤1	8	8	≤4	4	4	>32	≤2	8	≤8	≤0.5	≤1	≤0.5	≤16
